# Supplementary material for: Variations in dietary patterns in the ancient Greek colony of Abdera: insights from isotopic evidence and Bayesian modelling
Source: Archaeol Anthropol Sci. 2025 Jun 14;17(7):144. doi: 10.1007/s12520-025-02242-2 (PMC12167283; doi:10.1007/s12520-025-02242-2)
Supplement: Supplementary file 1 — Supplementary file1 (XLSX 205 KB) [file 12520_2025_2242_MOESM1_ESM.xlsx]

## Sheet: ToC
Variations in dietary patterns in the ancient Greek colony of Abdera: insights from isotopic evidence and Bayesian modeling
Zisis Anastasios¹, Georgiadou Angeliki¹, Ganiatsou Elissavet¹, Panagiota Xanthopoulou¹, Kallintzi Constantina², Papageorgopoulou Christina¹
(1) Laboratory of Physical Anthropology, Department of History and Ethnology, Democritus University of Thrace
(2) Emeritus Ephor of Antiquities, Archaeological Museum at Abdera, Ephorate of Antiquities of Xanthi, Greek Ministry of Culture.
Table of Contents
Table S1. Summary of the dataset including archaeological information (archaeological sector, grave number and sector number), anthropological information (sample ID, sex and age-at-death estimation), stable isotope results and collagen quality indicators (C%, N%, C:N). Chronological assignment was based on https://www.culture.gov.gr/anaskafes/pdfs/TIMELINE.pdf: Archaic era: 610-490/80 BC, Classi…
Table S2. Descriptive statistics for all analyzed collagen samples with accepted ranges of quality control criteria (N%, C%, S%, C:N, C:S, C:N) from human individuals from ancient Abdera (654 BC–400 AD).
Table S3. Faunal dataset included in this study
Table S4. Detailed calculations for analytical uncertenties (Ubias, Rw and Uc) for carbon
Table S5. Detailed calculations for analytical uncertenties (Ubias, Rw and Uc) for nitrogen
Table S6. Detailed calculations for analytical uncertenties (Ubias, Rw and Uc) for sulphur
Table S7. MixSIAR model estimates of C3 and C4 plants, fish and animal protein of the population of ancient Abdera (654 BC-400 AD) obtained from MixSIAR combining carbon and nitrogen stable isotope ratios of bone collagen.

## Sheet: S1. Abdera population
First Clazomenian settlers
Sample_ID	Chronological period	Sex	Age category	Age range	Median age used in WARN	Archaeological Information	Collagen yield (%)	δ¹⁵N ratios	δ¹³C ratios	δ34S ratios	Nitrogen Content (%)	Carbon Content (%)	C:N	Sulphur Content	C:S	N:S
ABD 16	late 6th-early 5th c BC	Undetetemined	Adult	20-50+ years old	Not used	Chortolivado/ Agroktima Velonhs/east of the stream/97.06	0.1083	11.08	-17.67	6.30144	13.71	36.11	3.08	0.255723	376.96	122.727
ABD 57	late 6th-early 5th c BC	Male	Young Adult (20-35 years old)	20-35 years old	Not used	Chortolivado Agroktima Velonis/54/97.06	0.0371	9.15	-19.35		12.8	39.9	3.2
ABD 7	late 6th-early 5th c BC	Female	Young Adult (20-35 years old)	20-35 years old	Not used	Chortolivado/ Agroktima Velonis/27/97.06	0.042	8.82	-18.19		16.58	40.25	3.13
ABD 10	late 6th-early 5th c BC	Female	Middle Adult (35-50+ years old)	35-50 years old	Not used	Chortolivado Agroktima Velonhs/59/97.06	0.0347	11.04	-17.75	12.5105	13.35	37.16	3.25	0.203263	488.04	150.347
ABD 119	late 6th-early 5th c BC	Female	Middle Adult (35-50+ years old)	35-50 years old	Not used	Chortolivado/ Notios Dromos Anadasmou/ Agroktima Velonis/ Burial 33	0.0481	9.72	-15.06	7.82499	13.85	37.29	3.14	0.3	331.825	105.682
ABD 2	late 6th-early 5th c BC	Male	Middle Adult (35-50+ years old)	35-50 years old	Not used	Chortolivado Agroktima Velonhs/56/97.06	0.1021	8.97	-16.46	9.37704	16.62	44.75	3.14	0.21773	548.673	174.737
ABD 75	late 6th-early 5th c BC	Female	Middle Adult (35-50+ years old)	35-50 years old	Not used	Chortolivado Agroktima Velonhs/67/97.06	0.0776	8.84	-19.06	-2.40253	12.72	35.19	3.23	0.20901	449.46	139.314
ABD 87	late 6th-early 5th c BC	Male	Middle Adult (35-50+ years old)	35-50 years old	Not used	Chortolivado Agroktima Velonhs/38/97.06	0.0487	8.28	-19.92	8.73658	13.56	35.95	3.09	0.202314	474.363	153.428
ABD 136	late 6th-early 5th c BC	Male	Old Adult (50+ years old)	50+ years old	Not used	Chortolivado/1/97.25	0.0757	9.97	-19.21	8.28026	13.23	36.24	3.2	0.259792	372.393	116.575
ABD 104	654-570 BC	Undetetemined	Infancy II (4-12 years old)	4-12 years old	Not used	Ammolofos, Koum Tepe/224	Insufficient amount of collagen
ABD 5	late 7th-early 6th c BC	Male	Middle Adult (35-50+ years old)	35-50 years old	Not used	Chortolivado Agroktima Velonhs/59/97.08/ 10	Insufficient amount of collagen
ABD 139	654-570 BC	Undetetemined	Adult	20-50+ years old	Not used	Ammolofos, Koum Tepe/195	Insufficient amount of collagen
Next generations of Clazomenians
Sample_ID	Chronological period	Sex	Age	Age range	Median age used in WARN	Archaeological Information	Collagen yield (%)	δ¹⁵N ratios	δ¹³C ratios	δ34S ratios	Nitrogen Content (%)	Carbon Content (%)	C:N	Sulphur Content	C:S	C:N
ABD 113	late 7th c BC	Undetetemined	Infancy I (0-3 years old)	2-3 years old	2.5	Ammolofos, Koum Tepe/201	0.0376	10.56	-18.99		9.35	25.98	3.24
ABD 20	late 7th c BC	Undetetemined	Infancy I (0-3 years old)	2-3 years old	2.5	Ammolofos, Koum Tepe/280	0.0471	9.89	-19.09		7.21	19.58	3.17
ABD 51	654-570 BC	Undetetemined	Infancy I (0-3 years old)	2-3 years old	2.5	Ammolofos, Koum Tepe/206	0.0114	9.08	-18.57	7.73707	7.86	21.85	3.24	0.15	388.865	119.951
ABD 98	late 6th-early 5th c BC	Undetermined	Infancy I (0-3 years old)	2.5-3.5 years old	3	Chortolivado Agros Vambakidi/burial jar 3	0.0184	9.5	-18.7		14.13	37.67	3.11
ABD 103	654-670 BC	Undetetemined	Infancy II (4-12 years old)	4-5.5 years old	4.75	Ammolofos, Koum Tepe/208	0.095	10.92	-18.17	8.69317	6.15	17.71	3.36	0.25	315.185	93.8548
ABD 111	late 7th c BC-early 6th c BC	Undetetemined	Infancy II (4-12 years old)	6-8 years old	7	Ammolofos, Koum Tepe/207	0.1348	9.28	-19.69		17	47	3.12
ABD 112	654-570 BC	Undetetemined	Infancy II (4-12 years old)	11-15 years old	Not used	Ammolofos, Koum Tepe/245	0.044	9.57	-20		9.44	25.8	3.19
ABD 93	654-570 BC	Undetermined	Infancy II (4-12 years old)	4-12 years old	8	Ammolofos, Koum Tepe/212	0.1068	9.1	-20.08	11.5182	15.19	42.15	3.24	0.333595	337.3	104.234
ABD 94	654-570 BC	Undetermined	Infancy II (4-12 years old)	9-12 years old	Not used	Ammolofos, Koum Tepe/243	0.0378	8.88	-15.8	7.85704	7	18	3.35	0.15	320.346	106.827
ABD 100	654-570 BC	Male	Middle Adult (35-50+ years old)	35-50 years old	Not used	Ammolofos, Koum Tepe/217	0.0682	10.85	-19.27	8.32	7.69	21.84	3.31	0.734689	84.2264	25.8299
ABD 106	654-570 BC	Female	Middle Adult (35-50+ years old)	35-50 years old	Not used	Ammolofos, Koum Tepe/209	0.0357	8.76	-19.08	9.51147	6.71	19.43	3.38	0.15	345.796	102.401
ABD 109	654-570 BC	Female	Middle Adult (35-50+ years old)	35-50 years old	Not used	Ammolofos, Koum Tepe/241	0.0946	11.04	-18.89	9.24	14.25	37.98	3.11	0.439982	177.775	57.1788
ABD 95	654-570 BC	Male	Middle Adult (35-50+ years old)	35-50 years old	Not used	Ammolofos, Koum Tepe/234	0.0546	10.48	-18.63	2.17383	10.9	29.01	3.11	0.213309	363.059	116.974
ABD 102	654-570 BC	Female	Old Adult (50+ years old)	50+ years old	Not used	Ammolofos, Koum Tepe/242	0.0537	8.51	-20.4	18.3757	8.29	23.18	3.26	0.17	364.001	111.629
ABD 84	late 6th-early 5th c BC	Female	Old Adult (50+ years old)	50+ years old	Not used	Chortolivado Agroktima Velonhs/3/97.08	0.0232	8.71	-20.26	8.19404	7.86	21.67	3.22	0.15	385.661	119.951
ABD 137	654-570 BC	Female	Adult	20-50+ years old	Not used	Ammolofos, Koum Tepe/196	0.0506	9.07	-19.83	8.46	15.85	42.69	3.14	0.416822	253.364	77.0512
ABD 22	late 6th-early 5th c BC	Undetetemined	Infancy I (0-3 years old)	0-3 years old	Not used	Chortolivado Agroktima Velonis/4/97.22	Insufficient amount of collagen
ABD 26	late 6th-early 5th c BC	Undetetemined	Infancy II (4-12 years old)	4-12 years old	Not used	Chortolivado Agroktima Velonis/tomb A’/97.06	Insufficient amount of collagen
ABD 28	late 6th-early 5th c BC	Male	Infancy II (4-12 years old)	4-12 years old	Not used	Chortolivado Agroktima Velonis/4/97.06	Insufficient amount of collagen
ABD 41	late 6th-early 5th c BC	Undetetemined	Infancy II (4-12 years old)	4-12 years old	Not used	Chortolivado/ Dromos Anadasmou/ Agroktima Veloni/ 97.24/6	Insufficient amount of collagen
ABD 73	late 6th-early 5th c BC	Female	Old Adult (50+ years old)	50+ years old	Not used	Chortolivado Agroktima Velonis/46	Insufficient amount of collagen
ABD 21	late 6th-early 5th c BC	Undetetemined	Juvenile (13-19 years old)	13-19 years old	Not used	Chortolivado/ Dromos Anadasmou/ Agroktima Veloni/ 69.06/ Burial east	Insufficient amount of collagen
ABD 27	late 6th-early 5th c BC	Undetetemined	Juvenile (13-19 years old)	13-19 years old	Not used	Chortolivado Agroktima Velonis/14	Insufficient amount of collagen
ABD 33	late 6th-early 5th c BC	Undetetemined	Juvenile (13-19 years old)	13-19 years old	Not used	Chortolivado/ Dromos Anadasmou/ Agroktima Veloni/ 97.08/ 11/ Ind 2	Insufficient amount of collagen
ABD 59	late 6th-early 5th c BC	Male	Middle Adult (35-50+ years old)	35-50 years old	Not used	Chortolivado Agroktima Velonis/1/97.22	Insufficient amount of collagen
ABD 9	late 6th-early 5th c BC	Male	Young Adult (20-35 years old)	20-35 years old	Not used	Chortolivado Agroktima Velonis/47/97.06	Insufficient amount of collagen
ABD 91	late 6th-early 5th c BC	Female	Young Adult (20-35 years old)	20-35 years old	Not used	Chortolivado Agroktima Velonis/5/97.08	Insufficient amount of collagen
First and next generations of Teians
Sample_ID	Chronological period	Sex	Age	Age range	Median age used in WARN	Archaeological Information	Collagen yield (%)	δ¹⁵N ratios	δ¹³C ratios	δ34S ratios	Nitrogen Content (%)	Carbon Content (%)	C:N	Sulphur Content	C:S	C:N
ABD 122	5th c BC	Male	Young Adult (20-35 years old)	20-35 years old	Not used	Chortolivado/Agroktima Velonhs/1/97.08	0.0919	11.45	-18.35	10.0314	16.01	43.07	3.14	0.190962	602.096	191.918
ABD 92	early 5th c BC	Male	Young Adult (20-35 years old)	20-35 years old	Not used	Elos Pelargon/ Agrotikos Dromos/ 98.03	0.1373	9.24	-18.37	4.98576	14.88	41.69	3.27	0.246364	451.744	138.26
ABD 63	late 4th c BC	Female	Young Adult (20-35 years old)	20-35 years old	Not used	Paliochora/2007.07/ Burial 2	0.105	10.98	-17.9	7.53525	15.35	42.32	3.22	0.208917	540.767	168.193
ABD 88	late 4th-early 3rd c BC	Male	Young Adult (20-35 years old)	20-35 years old	Not used	Paliochora, Agros Vamvakidi/2/95.18	0.0515	10.86	-18.03		10.71	29.59	3.23
ABD 13	late 6th-early 5th c BC	Male	Middle Adult (35-50+ years old)	35-50 years old	Not used	Agios Athanasios/clay sarcofaghus/2002.1	0.1146	11.43	-17.88	9.02607	14.65	40.06	3.19	0.195249	547.723	171.76
ABD 131	late 6th-early 5th c BC	Male?	Middle Adult (35-50+ years old)	35-50 years old	Not used	Chortolivado/ Agr. Dermentzoglou/porous sarcofagus/96.3	0.0312	8.46	-17.95		2.93	8.65	3.44
ABD 121	late 6th-early 3rd c BC	Undetermined	Middle Adult (35-50+ years old)	35-50 years old	Not used	Lofos Tsakalion/ Agros Imamidh/97.05/2	0.083	10.02	-18.33		14.41	38.46	3.11
ABD 141	early 5th -early 3rd c BC	Undetermined	Middle Adult (35-50+ years old)	35-50 years old	Not used	Almiri Limni/AgrosVardaki/clay sarcofagus	0.0415	11.07	-19.43		15	41.2	3.2
ABD 78	5th-3rd c BC	Male	Middle Adult (35-50+ years old)	35-50 years old	Not used	Strogili Limni/ Agros Piskilopoulou Toumba 1	0.02	7.48	-19.43	12.7894	10.99	29.3	3.11	0.2	391.09	125.788
ABD 11	late 4th c BC	Male	Middle Adult (35-50+ years old)	35-50 years old	Not used	Toumpa 7/ jar 2/	0.0546	11.52	-19.21	9.10019	15.76	42.72	3.16	0.189676	601.254	190.203
ABD 68	late 4th-early 3rd c BC	Undetetemined	Juvenile (13-19 years old)	13-19 years old	Not used	Chortolivado Agroktima Abderon/ Agros Stagoni/ 2	Insufficient amount of collagen
ABD 1	300 BC	Undetetemined	Juvenile (13-19 years old)	13-19 years old	Not used	Lofos Tsakalion/ Burial 1	Insufficient amount of collagen
ABD 125	300 BC	Undetetemined	Juvenile (13-19 years old)	13-19 years old	Not used	Mirodato, Mpairitsa/cist grave	Insufficient amount of collagen
ABD 66	late 4th c BC	Undetetemined	Juvenile (13-19 years old)	13-19 years old	Not used	Paliochora/ Agr. Katsika/sarcofagus	Insufficient amount of collagen
ABD 54	4th c BC	Undetetemined	Juvenile (13-19 years old)	13-19 years old	Not used	Psila Vourla/ Agros Bourazan/ 97.33/ Burial 4/ Ind 1	Insufficient amount of collagen
ABD 32	4th c BC	Undetetemined	Juvenile (13-19 years old)	13-19 years old	Not used	Psila Vourla/ Agros Bourazan/ 97.33/ Burial 4/ Ind 2	Insufficient amount of collagen
ABD 107	late 4th BC	Male	Middle Adult (35-50+ years old)	35-50 years old	Not used	Almiri Limni/ Agros Asimidi/ 95.17/ Cist grave	Insufficient amount of collagen
ABD 105	late 4th-early 3rd BC	Female	Middle Adult (35-50+ years old)	35-50 years old	Not used	Almiri Limni/ marble sarcofagus	Insufficient amount of collagen
ABD 31	late 4th-early 3rd c BC	Male	Middle Adult (35-50+ years old)	35-50 years old	Not used	Chortolivado Agroktima Abderon/ Agros Stagoni/ 1	Insufficient amount of collagen
ABD 133	300 BC	Male	Adult	20-50+ years old	Not used	Lofos Tsakalion/Toumpa 7/ Burial 6	Insufficient amount of collagen
ABD 3	300 BC	Undetetemined	Adult	20-50+ years old	Not used	Lofos Tsakalion/Toumpa 7/Burial 3	Insufficient amount of collagen
ABD 99	late 4th c BC	Undetetemined	Adult	20-50+ years old	Not used	Paliochora/ Agros Anadasmou/ 98.19	Insufficient amount of collagen
Hellenistic
Sample_ID	Chronological period	Sex	Age	Age range	Median age used in WARN	Archaeological Information	Collagen yield (%)	δ¹⁵N ratios	δ¹³C ratios	δ34S ratios	Nitrogen Content (%)	Carbon Content (%)	C:N	Sulphur Content	C:S	C:N
ABD 25	late 3rd c. BC–first half of 2nd c. BC	Undetermined	Infancy I (0-3 years old)	0-3 years old	Not used	Valta Zampakh, Archaic wall/9	0.0331	9.88	-17.87	7.91873	11.05	30.08	3.18	0.222385	361.086	113.744
ABD 115	late 3rd c. BC–first half of 2nd c. BC	Undetermined	Infancy I (0-3 years old)	0-3 years old	Not used	Valta Zampaki, Agros Chatzopoulou/33	0.0568	9.21	-19.4	5.45452	13.55	36.59	3.15	0.219257	445.501	141.468
ABD 72	late 3rd c. BC–first half of 2nd c. BC	Undetermined	Infancy II (4-12 years old)	9-12 years old	Not used	Valta Zampaki, Agros Chatzopoulou/32/	0.0535	10.28	-17.89	8.22128	12.27	32.49	3.09	0.23	377.103	122.121
ABD 114	late 3rd c. BC–first half of 2nd c. BC	Undetermined	Infancy II (4-12 years old)	9-12 years old	Not used	Valta Zampaki, Agros Chatzopoulou/42	0.091	10.05	-18.67	7.77096	14.49	40.3	3.25	0.268712	400.365	123.439
ABD 71	late 3rd c. BC–first half of 2nd c. BC	Undetermined	Juvenile (13-19 years old)	13-19 years old	Not used	Valta Zampaki, Agros Chatzopoulou/49	0.0708	9.82	-18.11	Insufficient sulphur content to permit isotope analysis.*	14.92	38.93	3.04
ABD 17	late 3rd c. BC–first half of 2nd c. BC	Female	Young Adult (20-35 years old)	20-35 years old	Not used	Valta Zampaki, Agros Chatzopoulou/37	0.0486	10.85	-18.54	7.06302	14.85	40.99	3.22	0.281317	388.974	120.838
ABD 132	late 3rd c. BC–first half of 2nd c. BC	Male	Young Adult (20-35 years old)	20-35 years old	Not used	Valta Zampakh, Archaic Wall/11	0.0361	8.35	-19.33		11.64	32.92	3.3
ABD 76	late 3rd c. BC–first half of 2nd c. BC	Male	Young Adult (20-35 years old)	20-35 years old	Not used	Valta Zampakh, Archaic Wall/12	0.047	9.41	-19.36	9.0895	11.31	31.4	3.24	0.184092	455.337	140.637
ABD 83	late 3rd c. BC–first half of 2nd c. BC	Female	Young Adult (20-35 years old)	20-35 years old	Not used	Valta Zampaki, Archaic wall/25	0.0515	9.69	-16.31		14.47	38.65	3.12
ABD 140	late 3rd c. BC–first half of 2nd c. BC	Male	Middle Adult (35-50+ years old)	35-50 years old	Not used	Valta Zampaki, Agros Chatzopoulou/47	0.0827	10.85	-18.4		15.82	43	3.17
ABD 128	late 3rd c. BC–first half of 2nd c. BC	Male	Middle Adult (35-50+ years old)	35-50 years old	Not used	Valta Zampaki, Agros Chatzopoulou/35	0.0471	9.64	-18.56	8.306	14.23	40.3	3.3	0.219745	489.58	148.237
ABD 123	late 3rd c. BC–first half of 2nd c. BC	Female	Middle Adult (35-50+ years old)	35-50 years old	Not used	Valta Zampaki, Agros Chatzopoulou/48	0.0955	9.67	-18.7	8.48929	15.15	40.49	3.12	0.231258	467.402	149.965
ABD 129	late 3rd c. BC–first half of 2nd c. BC	Male	Middle Adult (35-50+ years old)	35-50 years old	Not used	Valta Zampaki, Agros Chatzopoulou/31	0.1015	9.71	-17.1	7.84	17	45.68	3.12	0.448131	222.14	70.7486
ABD 30	late 3rd c. BC–first half of 2nd c. BC	Female	Middle Adult (35-50+ years old)	35-50 years old	Not used	Valta Zampakh, Archaic Wall/26/Ind.1	0.0151	10.79	-17.71	7.78699	14.26	39.97	3.27	0.216403	493.071	150.844
ABD 134	late 3rd c. BC–first half of 2nd c. BC	Male	Old Adult (50+ years old)	50+ years old	Not used	Valta Zampaki, Agros Chatzopoulou/40	0.1423	10.21	-18.15	8.56978	16.48	44.52	3.15	0.238891	497.5	157.917
ABD 135	late 3rd c. BC–first half of 2nd c. BC	Undetermined	Adult	0-50+ years old	Not used	Valta Zampaki, Agros Chatzopoulou/43	0.0337	8.42	-19.24	8.57999	13.95	37.98	3.18	0.16	633.685	199.584
ABD 80	late 3rd c. BC–first half of 2nd c. BC	Undetermined	Adult	0-50+ years old	Not used	Valta Zampakh, Archaic Wall/26/Ind.3	0.0327	10.82	-18.97	8.5174	14.61	41.23	3.29	0.21217	518.762	157.63
ABD 79	late 3rd c. BC–first half of 2nd c. BC	Male	Adult	0-50+ years old	Not used	Valta Zampaki, Agros Chatzopoulou/50	0.0447	14.82	-19.74	9.34767	14.13	37.67	3.11	0.2	502.81	161.728
ABD 64	late 3rd c. BC–first half of 2nd c. BC	Undetetemined	Infancy II (4-12 years old)	4-12 years old	Not used	Valta Zampaki, Archaic wall/Section1/2	Insufficient amount of collagen
ABD 126	late 3rd c. BC–first half of 2nd c. BC	Undetetemined	Juvenile (13-19 years old)	13-19 years old	Not used	Valta Zampaki, Agros Chatzopoulou/46	Insufficient amount of collagen
ABD 82	late 3rd c. BC–first half of 2nd c. BC	Undetetemined	Juvenile (13-19 years old)	13-19 years old	Not used	Valta Zampaki, Archaic wall/13	Insufficient amount of collagen
ABD 69	late 3rd c. BC–first half of 2nd c. BC	Undetetemined	Juvenile (13-19 years old)	13-19 years old	Not used	Valta Zampaki, Archaic wall/19	Insufficient amount of collagen
ABD 34	late 3rd c. BC–first half of 2nd c. BC	Undetetemined	Juvenile (13-19 years old)	13-19 years old	Not used	Valta Zampaki, Archaic wall/32	Insufficient amount of collagen
ABD 70	late 3rd c. BC–first half of 2nd c. BC	Undetetemined	Juvenile (13-19 years old)	13-19 years old	Not used	Valta Zampaki, Archaic wall/47	Insufficient amount of collagen
ABD 130	late 3rd c. BC–first half of 2nd c. BC	Undetetemined	Juvenile (13-19 years old)	13-19 years old	Not used	Valta Zampaki, Archaic wall/chamber tomb	Insufficient amount of collagen
ABD 108	late 3rd-2nd c BC	Female	Middle Adult (35-50+ years old)	35-50 years old	Not used	Agros Chatzopoulou/41	Insufficient amount of collagen
ABD 127	late 3rd c. BC–first half of 2nd c. BC	Male	Middle Adult (35-50+ years old)	35-50 years old	Not used	Valta Zampaki, Agr. Chatzopoulou/34	Insufficient amount of collagen
ABD 138	late 3rd c. BC–first half of 2nd c. BC	Female	Middle Adult (35-50+ years old)	35-50 years old	Not used	Valta Zampaki, Archaic wall/14	Insufficient amount of collagen
ABD 81	late 3rd c. BC–first half of 2nd c. BC	Female	Middle Adult (35-50+ years old)	35-50 years old	Not used	Valta Zampaki, Archaic wall/15	Insufficient amount of collagen
Roman
Sample_ID	Chronological period	Sex	Age	Age range	Median age used in WARN	Archaeological Information	Collagen yield (%)	δ¹⁵N ratios	δ¹³C ratios	δ34S ratios	Nitrogen Content (%)	Carbon Content (%)	C:N	Sulphur Content	C:S	C:N
ABD 49	200-400 AD	Undetetemined	Infancy I (0-3 years old)	0-3 years old	1.5	Region of West Gate/14	0.0705	11.69	-17.72	11.069	11.46	32.08	3.27	0.25	342.557	104.934
ABD 45	200-400 AD	Undetetemined	Infancy I (0-3 years old)	0-3 years old	1.5	Sector E'/13/E'	0.058	13.19	-17.01	5.23179	14.06	39.52	3.28	0.244182	432.058	131.809
ABD 56	200-400 AD	Undetetemined	Infancy I (0-3 years old)	0-3 years old	1.5	Sector E'/8/E'	0.0488	12.82	-16.32	4.85281	15.19	42.01	3.23	0.20679	542.326	168.151
ABD 52	200-400 AD	Undetetemined	Infancy I (0-3 years old)	0-3 years old	1.5	Sector E'/7/E'	0.0657	13.23	-16.82	6.1851	13.92	39.5	3.31	0.211761	497.954	150.475
ABD 96	200-400 AD	Undetetemined	Infancy II (4-12 years old)	6-12 years old	9	Region of West Gate/6/D'	0.0424	9.62	-19.09	5.65507	14.03	39.56	3.29	0.3	352.025	107.056
ABD 55	200-400 AD	Undetetemined	Infancy II (4-12 years old)	4-12 years old	8	Region of West Gate/26/D'	0.0658	13.29	-17.76	3.92747	9.88	28.05	3.31	0.21	356.576	107.699
ABD 19	200-400 AD	Undetetemined	Infancy II (4-12 years old)	4-12 years old	8	Sector E'/9/E'	0.0796	10.5	-18.04	7.77468	14.42	39.68	3.21	0.21747	487.091	151.788
ABD 60	200-400 AD	Undetetemined	Infancy II (4-12 years old)	4-12 years old	8	Sector E'/10/E'	0.1316	10.33	-18.28	16.423	14.56	39.9	3.2	0.323989	328.761	102.873
ABD 46	200-400 AD	Undetetemined	Infancy II (4-12 years old)	4-12 years old	8	Sector E'/13	0.0431	10.24	-17.26	8.38544	13.82	39.41	3.33	0.226904	463.664	139.424
ABD 18	200-400 AD	Undetetemined	Infancy II (4-12 years old)	4-12 years old	8	Region of West Gate/19/D'	0.0557	10.82	-19.07		10.26	27.89	3.17
ABD 61	200-400 AD	Undetetemined	Juvenile (13-20 years old)	13-20 years old	Not used	Region of West Gate/20/D'	0.0692	9.48	-19.74		6.6	18.1	3.2
ABD 67	200-400 AD	Female	Young Adult (20-35 years old)	20-35 years old	Not used	Region of West Gate/12/D'	0.0451	8.83	-19.71	8.38544	13.37	34.92	3.05	0.226904	410.838	134.885
ABD 90	200-400 AD	Female	Young Adult (20-35 years old)	20-35 years old	Not used	Sector E'/3/E'	0.0755	10.86	-18.59	10.2046	14	37.16	3.1	0.198131	500.681	161.751
ABD 120	200-400 AD	Male	Middle Adult (35-50+ years old)	35-50 years old	Not used	Region of West Gate/9/D'	0.0268	9.37	-19.04	7.43351	6.64	18.55	3.26	0.15	330.135	101.333
ABD 117	200-400 AD	Male	Adult	20-50+ years old	Not used	Region of West Gate/8/D'	0.014	8.52	-18.63		10.42	29.26	3.28
ABD 116	200-400 AD	Male	Middle Adult (35-50+ years old)	35-50 years old	Not used	Sector E'/6/E'	0.0308	11.69	-16.92		14.2	38.95	3.2
ABD 53	200-400 AD	Undetetemined	Middle Adult (35-50+ years old)	35-50 years old	Not used	Sector E'/7/E'	0.0659	11.65	-18.51	7.76988	13.96	37.92	3.17	0.243296	416.076	131.348
ABD 50	200-400 AD	Undetetemined	Juvenile (13-19 years old)	13-19 years old	Not used	Sector E'/11	Insufficient amount of collagen
ABD 35	200-400 AD	Female	Middle Adult (35-50+ years old)	35-50 years old	Not used	Sector E’/17/E’	Insufficient amount of collagen

## Sheet: S2. Descriptives 
Descriptives	δ¹⁵N (‰)	δ¹³C (‰)	δ34S (‰)	N (%)	C (%)	C:N	S (%)	C:S	C:N
Min.	7.5	-20.4	-2.4	5.2	15	3	0.2	119.8	36.8
1st Qu.	9.2	-19.2	7.5	11	29.7	3.1	0.2	377.1	120.4
Median	10	-18.6	8.3	14	38	3.2	0.2	450.6	140.6
Mean	10.2	-18.5	8.2	12.8	35.1	3.2	0.2	447	141
3rd Qu.	10.9	-17.9	9.1	14.8	40.3	3.3	0.2	498.6	157.8
Max.	14.8	-15.1	18.4	17	47	3.4	0.4	670.4	215.6

## Sheet: S3. Fauna dataset
Sample_ID	Species	Collagen yield (%)	δ¹⁵N ratios	δ¹³C ratios	Nitrogen Content (%)	Carbon Content (%)	C:N	Sulphur Content	Sulphur Content	d34SV-CDT	C:S	C:N
ABD 36	donkey	0.0318	6.5	-19.2	12.6	38.22	2.9	14.6721	0.216403	7.78699	471.483	133.284
ABD 37	horse	0.1203	6.8	-20	14.52	39.55	3.11	8.85809	0.232496	8.31911	454.119	142.963
ABD 65	horse	0	*
ABD 47	animal	0	*

## Sheet: S4. Calibration for carbon
Appendix G. Standard uncertainty calculator				Calibration Standards				Check Standards				Sample Replicates
Name:				USGS 40	USGS 41a			IAEA-CH-6	IAEA-CH-7	USGS 43		ABD 10	ABD 13	ABD 15	ABD 19	ABD 34	ABD 45	ABD 46	ABD 48	ABD 52	ABD 56	ABD 58	ABD 60a	ABD 63	ABD 80	ABD 93	ABD 94	ABD 100	ABD 104	ABD 106	ABD 113	ABD 114	ABD 117	ABD 120	ABD 128
Analytical Session				1	1			1	1	1		1	1	1	1	1	1	1	1	1	1	1	1	1	1	1	1	1	1	1	1	1	1	1	1
Known delta:				-26.39	36.55			-10.45	-32.15	-21.28
Standard deviation:				0.04	0.08			0.03	0.05	0.1
Measured mean:				-26.3899	36.5499			-10.4501	-32.1404	-21.2585		-17.7461	-17.8783	-18.561	-18.0446	-19.3457	-17.0128	-17.2587	-17.7194	-16.8181	-16.323	-16.9494	-18.2776	-17.9024	-18.9672	-20.0846	-15.7962	-19.2719	-18.1689	-19.0751	-18.9852	-18.6748	-18.6325	-19.0427	-18.56
Measured StDev:				0.0522795	0.0494022			0.0507116	0.0574095	0.0629743		0.0352183	0.0709825	0.0225943	0.0673234	0.0646375	0.0544737	0.135704	0.073958	0.113613	0.0477956	0.0438444	0.0176622	0.0320381	0.0656957	0.0342986	0.039803	0.0701106	0.0285593	0.089016	0.0344221	0.0891611	0.122594	0.146008	0.100599
Number measured:				27	27			9	9	9		3	3	3	3	3	3	3	3	3	3	3	3	3	3	3	3	3	3	3	3	3	3	3	3
ΔMeasured−Known								-9.5059e-05	0.00963076	0.0215016
ssrm	0.0529627			0.0710619	0.0634551			0.0205734	0.0263668	0.0317261		0.00248066	0.010077	0.00102101	0.00906489	0.008356	0.00593477	0.0368311	0.0109396	0.025816	0.00456883	0.00384466	0.000623906	0.00205288	0.00863185	0.00235278	0.00316855	0.009831	0.00163127	0.0158477	0.00236976	0.0158994	0.0300585	0.0426368	0.0202403
dfsrm		76
srep	0.075592
dfrep		48		0.0134
u(Rw)	0.0752471
RMSbias	0.0136024
u(Cref)	0.0668331
u(bias)	0.0682033
Standard Uncertainty (uc)	0.101557
1				-26.3918	36.4492			-10.5246	-32.1631	-21.2151		-17.7109	-17.8074	-18.5385	-17.9773	-19.2811	-16.9584	-17.123	-17.6454	-16.7045	-16.2752	-16.9056	-18.2599	-17.8704	-18.9015	-20.0503	-15.7564	-19.2018	-18.1403	-18.9861	-18.9508	-18.5856	-18.5099	-18.8967	-18.4594
2				-26.3196	36.5462			-10.4581	-32.205	-21.2673		-17.7813	-17.9493	-18.5836	-18.1119	-19.4104	-17.0673	-17.3944	-17.7933	-16.9317	-16.3708	-16.9932	-18.2952	-17.9345	-19.0329	-20.1189	-15.836	-19.342	-18.1975	-19.1641	-19.0197	-18.7639	-18.7551	-19.1887	-18.6606
3				-26.4581	36.6541			-10.4236	-32.1382	-21.3235		-17.7461	-17.8783	-18.561	-18.0446	-19.3457	-17.0128	-17.2587	-17.7194	-16.8181	-16.323	-16.9494	-18.2776	-17.9024	-18.9672	-20.0846	-15.7962	-19.2719	-18.1689	-19.0751	-18.9852	-18.6748	-18.6325	-19.0427	-18.56
4				-26.3706	36.5159			-10.4169	-32.1008	-21.3058
5				-26.3327	36.5765			-10.4128	-32.1383	-21.1997
6				-26.4665	36.5574			-10.5049	-32.2312	-21.3586
7				-26.3416	36.5384			-10.4807	-32.0895	-21.1756
8				-26.4247	36.5762			-10.3631	-32.0449	-21.2744
9				-26.4036	36.5353			-10.4661	-32.1524	-21.2064
10				-26.3367	36.5181
11				-26.4009	36.5487
12				-26.4323	36.583
13				-26.4189	36.572
14				-26.3614	36.5883
15				-26.3896	36.4896
16				-26.4221	36.5963
17				-26.3086	36.5097
18				-26.4391	36.5438
19				-26.3242	36.5049
20				-26.3966	36.5616
21				-26.449	36.5834
22				-26.4357	36.5865
23				-26.4439	36.4887
24				-26.2901	36.5745
25				-26.4143	36.4373
26				-26.3142	36.6078
27				-26.441	36.6045
28
29
30
31
32
33
34
35
36
37
38
39
40
41
42
43
44
45
46
47
48
49
50
51
52
53
54
55
56
57
58
59
60
61
62
63
64
65
66
67
68
69
70
71
72
73
74
75
76
77
78
79
80
81
82
83
84
85
86
87
88
89
90
91
92
93
94
95
96
97
98
99
100
101
102
103
104
105
106
107
108
109
110
111
112
113
114
115
116
117
118
119
120
121
122
123
124
125
126
127
128
129
130
131
132
133
134
135
136
137
138
139
140
141
142
143
144
145
146
147
148
149
150
151
152
153
154
155
156
157
158
159
160
161
162
163
164
165
166
167
168
169
170
171
172
173
174
175
176
177
178
179
180
181
182
183
184
185
186
187
188
189
190
191
192
193
194
195
196
197
198
199
200

## Sheet: S5. Calibration for nitrogen
Appendix G, Standard uncertainty calculator				Calibration Standards				Check Standards				Sample Replicates
Name:				USGS 40	USGS 41a			IAEA-N-1	IAEA-N-2	USGS 43		ABD 10	ABD 13	ABD 15	ABD 19	ABD 34	ABD 45	ABD 46	ABD 48	ABD 52	ABD 56	ABD 58	ABD 60a	ABD 63	ABD 80	ABD 93	ABD 94	ABD 100	ABD 104	ABD 106	ABD 113	ABD 114	ABD 117	ABD 120	ABD 128
Analytical Session:				1	1			1	1	1		1	1	1	1	1	1	1	1	1	1	1	1	1	1	1	1	1	1	1	1	1	1	1	1
Known delta:				-4.52	47.55			0.4	20.3	8.44
Standard deviation:				0.06	0.15			0.2	0.2	0.1
Measured mean:				-4.51992	47.5499			0.50632	20.4273	8.42831		11.0359	11.4336	10.7119	10.4999	9.15342	13.1916	10.2433	11.693	13.2335	12.8171	11.3585	10.3268	10.9843	10.8182	9.10177	8.87601	10.8548	10.9189	8.76182	10.5607	10.0498	8.5247	9.37249	9.64128
Measured StDev:				0.038367	0.0523248			0.059706	0.0607824	0.033703		0.0472446	0.0472447	0.0290299	0.00359351	0.017719	0.0278368	0.0402022	0.0507759	0.0723142	0.11429	0.0383966	0.0553065	0.0524215	0.0711086	0.0678032	0.219816	0.0246368	0.279622	0.0916127	0.0470373	0.0258345	0.0386077	0.0923288	0.0284528
Number measured:				27	27			9	9	9		3	3	3	3	3	3	3	3	3	3	3	3	3	3	3	3	3	3	3	3	3	3	3	3
ΔMeasured−Known								0.10632	0.127264	-0.0116947
ssrm	0.0372464			0.0382726				0.0285185	0.029556	0.00908714		0.0044641	0.00446413	0.00168547	2.58266e-05	0.000627923	0.00154978	0.00323243	0.00515639	0.0104587	0.0261243	0.0029486	0.00611761	0.00549603	0.0101129	0.00919455	0.0966386	0.00121394	0.156377	0.0167858	0.00442501	0.00133484	0.00298111	0.0170492	0.00161913
dfsrm		76
srep	0.0901484
dfrep		48
u(Rw)	0.0738286
RMSbias	0.0959806
u(Cref)	0.173205
u(bias)	0.198021
Standard Uncertainty (uc)	0.211336
1				-4.5193	47.5452			0.540676	20.4646	8.42817		11.0832	11.4808	10.7409	10.5035	9.17114	13.2194	10.2835	11.7438	13.3059	12.9314	11.3969	10.3821	11.0368	10.8893	9.16957	9.09583	10.8794	11.1986	8.85343	10.6077	10.0756	8.56331	9.46482	9.66973
2				-4.54361	47.5719			0.412801	20.5063	8.39114		10.9887	11.3864	10.6828	10.4963	9.1357	13.1638	10.2031	11.6422	13.1612	12.7029	11.3201	10.2715	10.9319	10.7471	9.03397	8.6562	10.8302	10.6393	8.6702	10.5137	10.0239	8.48609	9.28016	9.61282
3				-4.49705	47.5328			0.528919	20.439	8.42038		11.0359	11.4336	10.7119	10.4999	9.15342	13.1916	10.2433	11.693	13.2335	12.8171	11.3585	10.3268	10.9843	10.8182	9.10177	8.87601	10.8548	10.9189	8.76182	10.5607	10.0498	8.5247	9.37249	9.64128
4				-4.53234	47.5903			0.474679	20.4514	8.44484
5				-4.48454	47.514			0.421918	20.3188	8.44675
6				-4.54302	47.5456			0.494544	20.4254	8.38249
7				-4.47934	47.6071			0.553903	20.4901	8.44916
8				-4.57042	47.5743			0.583866	20.3748	8.48993
9				-4.50996	47.4683			0.54557	20.375	8.40189
10				-4.59274	47.4286
11				-4.47358	47.5849
12				-4.49307	47.6359
13				-4.51272	47.5304
14				-4.49761	47.6105
15				-4.54953	47.509
16				-4.46455	47.5212
17				-4.56097	47.6219
18				-4.53423	47.5066
19				-4.5578	47.5516
20				-4.43573	47.525
21				-4.56624	47.5732
22				-4.49374	47.5114
23				-4.5574	47.5146
24				-4.50866	47.6238
25				-4.47152	47.6338
26				-4.54465	47.5133
27				-4.54356	47.5027
28
29
30
31
32
33
34
35
36
37
38
39
40
41
42
43
44
45
46
47
48
49
50
51
52
53
54
55
56
57
58
59
60
61
62
63
64
65
66
67
68
69
70
71
72
73
74
75
76
77
78
79
80
81
82
83
84
85
86
87
88
89
90
91
92
93
94
95
96
97
98
99
100
101
102
103
104
105
106
107
108
109
110
111
112
113
114
115
116
117
118
119
120
121
122
123
124
125
126
127
128
129
130
131
132
133
134
135
136
137
138
139
140
141
142
143
144
145
146
147
148
149
150
151
152
153
154
155
156
157
158
159
160
161
162
163
164
165
166
167
168
169
170
171
172
173
174
175
176
177
178
179
180
181
182
183
184
185
186
187
188
189
190
191
192
193
194
195
196
197
198
199
200

## Sheet: S6. Calibration for sulphur
Appendix G, Standard uncertainty calculator				Calibration Standards				Check Standards				Sample Replicates
Name:				IA-R061				IAEA-SO-5	IA-R068	IA-R069		ADB29	ADB61	ADB90	ADB140	ADB114	ADB13	ADB100	ADB88	ADB15	ADB60a	ADB56	ADB75
Analytical Session:				1				1	1	1		1	1	1	1	1	1
Known delta:				20.33				0.5	5.25	18.91
Standard deviation:				0.13				0.2	0.27	0.22
Measured mean:				20.3218				0.339612	5.18491	18.8995		7.58131	9.38413	6.20516	7.68499	9.57672	9.56808	18.5789	7.45965	8.72526	9.01469	8.176	7.4179
Measured StDev:				0.0862566				0.153835	0.100756	0.0957272		0.359081	0.0515732	0.0283686	0.211764	0.265022	0.270182	0.287367	0.392328	0.0160097	0.105788	0.397327	0.0220771
Number measured:				56				30	28	28		2	2	2	2	2	2
ΔMeasured−Known								-0.160388	-0.0650864	-0.0105308
ssrm	0.108248			0.409211				0.686294	0.274097	0.24742		0.128939	0.00265979	0.000804776	0.0448438	0.0702366	0.0729983	0.0825797	0.153921	0.000256312	0.0111911	0.157869	0.000487397
dfsrm		138
srep	0.348039
dfrep		6
u(Rw)	0.268855
RMSbias	0.100119
u(Cref)	0.231876
u(bias)	0.252568
Standard Uncertainty (uc)	0.368882
1				20.4314				0.259338	5.28572	18.941		7.83522	9.34767	6.1851	7.53525	9.38932	9.37704	18.3757	7.73707	8.73658	9.0895	8.45695	7.43351
2				20.2514				0.207369	5.24637	18.8413		7.3274	9.4206	6.22522	7.83473	9.76412	9.75913	18.7821	7.18223	8.71394	8.93989	7.89504	7.40229
3				20.4615				0.50271	5.32485	18.7523
4				20.2895				0.478449	5.28493	18.8255
5				20.233				0.527021	5.0421	18.9321
6				20.0658				0.483331	5.07671	18.9313
7				20.2004				0.252909	5.21433	18.8258
8				20.3043				0.223118	5.34034	19.128
9				20.3299				0.226413	4.97947	18.9979
10				20.3606				0.214867	5.26324	18.9847
11				20.3533				0.158469	5.07058	18.9979
12				20.3578				0.315811	5.24787	18.9847
13				20.3854				0.285	5.29184	18.867
14				20.3675				0.285763	5.29816	18.7944
15				20.4608				0.205523	5.13165	19.0561
16				20.4452				0.135576	5.08717	18.8575
17				20.2832				0.10184	5.18312	18.8913
18				20.2406				0.284574	5.08744	18.773
19				20.2461				0.234289	5.12153	18.7042
20				20.2079				0.301134	5.15551	18.7908
21				20.2775				0.615029	5.17091	18.9271
22				20.3875				0.472445	5.06381	18.9135
23				20.286				0.534332	5.10847	18.9861
24				20.3618				0.45065	5.34691	18.8794
25				20.2317				0.505286	5.16293	18.932
26				20.4486				0.227953	5.15746	18.9218
27				20.2476				0.137366	5.2753	18.9265
28				20.1991				0.621408	5.15888	18.822
29				20.4313				0.503065
30				20.2744				0.437317
31				20.3853
32				20.4182
33				20.363
34				20.428
35				20.2754
36				20.3313
37				20.3371
38				20.441
39				20.3884
40				20.2524
41				20.3679
42				20.4021
43				20.4098
44				20.383
45				20.2234
46				20.3939
47				20.2545
48				20.4167
49				20.3068
50				20.2465
51				20.2878
52				20.2695
53				20.1656
54				20.3365
55				20.2432
56				20.2725
57
58
59
60
61
62
63
64
65
66
67
68
69
70
71
72
73
74
75
76
77
78
79
80
81
82
83
84
85
86
87
88
89
90
91
92
93
94
95
96
97
98
99
100
101
102
103
104
105
106
107
108
109
110
111
112
113
114
115
116
117
118
119
120
121
122
123
124
125
126
127
128
129
130
131
132
133
134
135
136
137
138
139
140
141
142
143
144
145
146
147
148
149
150
151
152
153
154
155
156
157
158
159
160
161
162
163
164
165
166
167
168
169
170
171
172
173
174
175
176
177
178
179
180
181
182
183
184
185
186
187
188
189
190
191
192
193
194
195
196
197
198
199
200

## Sheet: S7. Dietary proportion estimate
Group	Source	Mean	SD	0.025	0.05	0.25	0.5	0.75	0.95	0.975
First and next generations of Teians	Animal protein	0.112	0.08	0.005	0.01	0.047	0.097	0.165	0.263	0.291
First Clazomenian settlers	Animal protein	0.11	0.078	0.005	0.01	0.046	0.096	0.16	0.256	0.282
Hellenistic	Animal protein	0.111	0.079	0.005	0.01	0.047	0.095	0.162	0.259	0.291
Next generations of Clazomenians	Animal protein	0.103	0.072	0.005	0.009	0.043	0.091	0.15	0.238	0.266
Roman	Animal protein	0.11	0.079	0.006	0.01	0.046	0.096	0.163	0.259	0.283
First and next generations of Teians	C3 plants	0.492	0.036	0.417	0.43	0.468	0.494	0.516	0.549	0.559
First Clazomenian settlers	C3 plants	0.496	0.037	0.42	0.433	0.473	0.498	0.522	0.554	0.563
Hellenistic	C3 plants	0.487	0.035	0.415	0.427	0.464	0.489	0.511	0.542	0.551
Next generations of Clazomenians	C3 plants	0.526	0.045	0.445	0.457	0.496	0.522	0.555	0.607	0.622
Roman	C3 plants	0.495	0.038	0.414	0.428	0.471	0.496	0.52	0.555	0.566
First and next generations of Teians	C4 plants	0.024	0.021	0	0.001	0.008	0.019	0.036	0.065	0.075
First Clazomenian settlers	C4 plants	0.025	0.022	0	0.001	0.008	0.019	0.037	0.069	0.081
Hellenistic	C4 plants	0.024	0.021	0	0.001	0.008	0.018	0.036	0.066	0.074
Next generations of Clazomenians	C4 plants	0.023	0.019	0	0.001	0.008	0.018	0.034	0.061	0.07
Roman	C4 plants	0.024	0.021	0	0.001	0.008	0.019	0.036	0.066	0.075
First and next generations of Teians	Freshwater fish	0.3	0.046	0.214	0.227	0.268	0.299	0.331	0.376	0.39
First Clazomenian settlers	Freshwater fish	0.297	0.046	0.211	0.223	0.265	0.295	0.327	0.373	0.39
Hellenistic	Freshwater fish	0.307	0.046	0.22	0.234	0.275	0.305	0.338	0.387	0.4
Next generations of Clazomenians	Freshwater fish	0.282	0.044	0.196	0.21	0.252	0.282	0.311	0.356	0.372
Roman	Freshwater fish	0.299	0.048	0.211	0.224	0.267	0.298	0.331	0.38	0.396
First and next generations of Teians	Marine fish	0.072	0.052	0.001	0.003	0.028	0.064	0.108	0.166	0.183
First Clazomenian settlers	Marine fish	0.072	0.051	0.002	0.004	0.028	0.064	0.107	0.165	0.181
Hellenistic	Marine fish	0.071	0.051	0.001	0.003	0.028	0.064	0.107	0.165	0.18
Next generations of Clazomenians	Marine fish	0.066	0.047	0.001	0.003	0.026	0.06	0.1	0.151	0.166
Roman	Marine fish	0.071	0.051	0.001	0.004	0.028	0.063	0.108	0.166	0.183
